# Supplementary material for: 2-Acetonyl-2-hydroxy­indan-1,3-dione
Source: Acta Crystallogr Sect E Struct Rep Online. 2009 May 7;65(Pt 6):o1209. doi: 10.1107/S1600536809016067 (PMC2969680; doi:10.1107/S1600536809016067)
Supplement: Supplementary file 2 [file e-65-o1209-Isup2.hkl]

# 
# h,k,l, Fc-squared, Fo-squared, sigma(Fo-squared) and status flag 
# 
data_I
_shelx_title ' rn1_0m in Pna2(1)  (100K)' 
_shelx_refln_list_code          4 
_shelx_F_calc_maximum      107.19 
_exptl_crystal_F_000       456.00 
_reflns_d_resolution_high  0.6772 
 
loop_ 
 _symmetry_equiv_pos_as_xyz 
 'x, y, z' 
 '-x, -y, z+1/2' 
 'x+1/2, -y+1/2, z' 
 '-x+1/2, y+1/2, z+1/2' 
 
_cell_length_a    18.1190 
_cell_length_b     8.8135 
_cell_length_c     6.2585 
_cell_angle_alpha  90.000 
_cell_angle_beta   90.000 
_cell_angle_gamma  90.000 
 
_shelx_F_squared_multiplier     1.000 
 
loop_ 
 _refln_index_h 
 _refln_index_k 
 _refln_index_l 
 _refln_F_squared_calc 
 _refln_F_squared_meas 
 _refln_F_squared_sigma 
 _refln_observed_status 
   2   0   0     1230.67       -0.43      0.43 o 
   4   0   0     7909.72     7839.97    105.91 o 
   6   0   0     2089.62     2110.08     23.10 o 
   8   0   0     1230.02     1314.49     13.35 o 
  10   0   0       34.20       29.90      1.48 o 
  12   0   0      413.84      402.01      5.98 o 
  14   0   0     1776.35     1906.21     21.32 o 
  16   0   0      236.40      245.29      5.95 o 
  18   0   0       50.30       64.40      3.52 o 
  20   0   0       48.78       55.94      5.05 o 
  22   0   0       71.14       76.90     11.93 o 
  24   0   0      287.50      292.97     12.31 o 
  26   0   0        0.93        2.68      5.97 o 
   1   1   0        7.02        5.17      0.39 o 
   2   1   0     5345.99     5382.65     42.89 o 
   3   1   0       24.01       31.46      0.91 o 
   4   1   0     2380.14     2372.69     25.13 o 
   5   1   0       58.97       50.62      1.23 o 
   6   1   0       11.11       11.67      0.71 o 
   7   1   0      288.72      301.81      2.79 o 
   8   1   0      127.56      161.68      1.90 o 
   9   1   0      467.87      480.43      3.98 o 
  10   1   0       27.21       32.04      1.08 o 
  11   1   0      476.60      507.27      4.79 o 
  12   1   0       15.33       19.08      0.97 o 
  13   1   0      394.27      403.00      4.85 o 
  14   1   0      794.28      841.15      7.06 o 
  15   1   0        0.00        1.28      0.81 o 
  16   1   0      269.47      278.82      4.31 o 
  17   1   0       57.27       56.46      2.06 o 
  18   1   0       12.94       11.51      1.70 o 
  19   1   0        9.59        9.59      1.49 o 
  20   1   0        9.17        6.91      1.43 o 
  21   1   0       15.01       19.67      2.85 o 
  22   1   0       45.82       52.86      3.54 o 
  23   1   0       28.83       30.02      3.09 o 
  24   1   0       38.19       32.17      3.23 o 
  25   1   0       38.58       42.71      3.56 o 
  26   1   0        5.23        8.40      2.90 o 
   0   2   0      833.19      817.63     18.55 o 
   1   2   0     1367.51     1379.64     10.61 o 
   2   2   0      498.15      539.27      4.54 o 
   3   2   0      492.07      526.83      4.78 o 
   4   2   0     1373.58     1508.96     10.05 o 
   5   2   0       13.06       12.87      0.58 o 
   6   2   0       25.17       30.09      0.81 o 
   7   2   0      131.06      118.20      1.53 o 
   8   2   0       32.10       35.24      0.94 o 
   9   2   0      335.47      326.49      2.86 o 
  10   2   0       50.11       69.77      1.38 o 
  11   2   0      104.82      110.50      1.77 o 
  12   2   0       33.60       39.61      1.18 o 
  13   2   0       20.07       20.04      1.01 o 
  14   2   0        5.90        3.06      0.87 o 
  15   2   0       19.00       22.44      1.50 o 
  16   2   0        7.82        9.01      1.22 o 
  17   2   0        0.53        1.31      0.93 o 
  18   2   0        0.10        0.32      1.16 o 
  19   2   0       24.75       24.55      1.83 o 
  20   2   0        9.95        7.82      1.69 o 
  21   2   0        2.36        2.44      1.54 o 
  22   2   0       16.47       14.99      2.11 o 
  23   2   0      338.89      345.12      8.01 o 
  24   2   0        0.03        4.65      2.30 o 
  25   2   0       23.05       21.40      3.67 o 
  26   2   0      124.66      111.25     13.80 o 
   1   3   0       81.47       78.98      1.38 o 
   2   3   0      832.73      917.78      6.78 o 
   3   3   0     2274.20     2417.46     15.06 o 
   4   3   0      813.91      900.37      9.89 o 
   5   3   0      259.02      259.28      4.17 o 
   6   3   0      284.10      299.35      2.65 o 
   7   3   0      297.56      295.14      2.77 o 
   8   3   0       48.52       41.93      1.06 o 
   9   3   0     2888.83     2970.12     19.53 o 
  10   3   0       40.50       39.26      1.30 o 
  11   3   0       82.05       78.13      1.67 o 
  12   3   0       23.94       23.11      1.18 o 
  13   3   0       16.51       24.06      1.52 o 
  14   3   0       75.41       77.42      2.07 o 
  15   3   0      646.72      631.44      6.85 o 
  16   3   0        3.02        1.94      1.06 o 
  17   3   0       18.83       19.68      1.68 o 
  18   3   0       74.00       72.92      2.76 o 
  19   3   0      188.55      188.99      4.22 o 
  20   3   0       14.99       15.65      1.97 o 
  21   3   0        1.80        2.69      1.81 o 
  22   3   0       12.20       14.45      2.52 o 
  23   3   0      424.33      449.31     17.00 o 
  24   3   0       12.88       10.63      5.10 o 
  25   3   0        0.95        5.22      4.38 o 
  26   3   0        6.36        4.54      3.59 o 
   0   4   0     9734.61     9880.39    196.99 o 
   1   4   0       37.34       34.15      1.19 o 
   2   4   0       86.22       84.78      1.60 o 
   3   4   0      240.96      289.50      2.91 o 
   4   4   0       14.21       18.57      0.85 o 
   5   4   0      991.27     1039.16      8.21 o 
   6   4   0      838.03      852.13      6.46 o 
   7   4   0       77.25       89.39      1.54 o 
   8   4   0       84.42       83.46      1.58 o 
   9   4   0       31.87       35.47      1.13 o 
  10   4   0        3.38        1.73      0.79 o 
  11   4   0      856.61      878.78      7.85 o 
  12   4   0      130.05      117.91      2.35 o 
  13   4   0       13.47       11.19      1.05 o 
  14   4   0      826.17      770.47      7.81 o 
  15   4   0      882.06      870.45      8.64 o 
  16   4   0        2.47        1.01      1.11 o 
  17   4   0       48.16       49.73      2.53 o 
  18   4   0       12.45       10.30      1.68 o 
  19   4   0       67.41       62.66      3.02 o 
  20   4   0       66.76       75.21      4.18 o 
  21   4   0      136.52      141.82      4.67 o 
  22   4   0        0.86        1.36      2.26 o 
  23   4   0        2.75        3.42      3.36 o 
  24   4   0        0.00        1.32      3.08 o 
  25   4   0      213.96      203.70      9.50 o 
   1   5   0      231.61      247.23      3.49 o 
   2   5   0       26.04       30.55      1.26 o 
   3   5   0      220.53      248.93      3.04 o 
   4   5   0       27.50       31.83      1.13 o 
   5   5   0        0.21       -0.16      0.59 o 
   6   5   0      946.55      966.25      7.40 o 
   7   5   0        0.09       -0.55      0.55 o 
   8   5   0       21.27       18.24      1.02 o 
   9   5   0       16.96       15.03      1.01 o 
  10   5   0       19.20       23.13      1.19 o 
  11   5   0        0.03        0.73      0.78 o 
  12   5   0       97.51       93.01      2.19 o 
  13   5   0      104.15      112.23      2.50 o 
  14   5   0     1346.59     1307.80     13.03 o 
  15   5   0       11.56       10.20      1.52 o 
  16   5   0      150.54      143.11      3.69 o 
  17   5   0      284.70      280.11      5.49 o 
  18   5   0       54.64       52.39      2.97 o 
  19   5   0       12.07       14.59      1.91 o 
  20   5   0      264.75      277.25      6.74 o 
  21   5   0       13.01       14.57      2.47 o 
  22   5   0       10.07        9.50      2.67 o 
  23   5   0        1.49        5.86      3.48 o 
  24   5   0       94.16       92.27      7.02 o 
   0   6   0      412.61      385.72      6.43 o 
   1   6   0      871.77      839.07      7.74 o 
   2   6   0      610.52      610.27      6.13 o 
   3   6   0       64.34       58.69      1.73 o 
   4   6   0      552.18      569.34      5.49 o 
   5   6   0        0.88        0.01      0.73 o 
   6   6   0       29.02       32.66      1.46 o 
   7   6   0        0.01        1.45      0.80 o 
   8   6   0      214.31      213.31      3.01 o 
   9   6   0      100.61       83.14      2.07 o 
  10   6   0      312.42      294.66      3.74 o 
  11   6   0       10.30        8.88      1.15 o 
  12   6   0       41.54       41.33      2.13 o 
  13   6   0       55.92       56.91      3.04 o 
  14   6   0       86.81       86.21      2.93 o 
  15   6   0        0.18        1.86      1.32 o 
  16   6   0        0.93        0.22      1.71 o 
  17   6   0        1.21       -0.73      1.24 o 
  18   6   0       46.55       47.42      5.72 o 
  19   6   0       63.93       63.29      3.63 o 
  20   6   0       26.92       21.37      2.67 o 
  21   6   0        0.59        2.74      1.82 o 
  22   6   0        2.07        3.21      2.36 o 
  23   6   0        0.43        7.28      4.91 o 
   1   7   0        3.82        2.91      1.18 o 
   2   7   0      903.65      849.99      7.82 o 
   3   7   0      249.89      264.72      4.42 o 
   4   7   0       69.54       59.44      2.21 o 
   5   7   0       31.53       25.79      1.39 o 
   6   7   0       34.23       30.81      1.63 o 
   7   7   0       63.98       58.75      3.35 o 
   8   7   0       93.10       92.46      2.67 o 
   9   7   0      765.08      753.76      8.02 o 
  10   7   0      131.76      116.83      3.23 o 
  11   7   0        5.91        8.32      1.46 o 
  12   7   0      211.13      203.10      4.35 o 
  13   7   0       11.72        8.42      1.69 o 
  14   7   0      303.02      296.27      6.76 o 
  15   7   0      142.16      140.25      4.40 o 
  16   7   0       21.97       21.29      2.31 o 
  17   7   0        0.05       -0.58      1.59 o 
  18   7   0       14.64       14.85      2.47 o 
  19   7   0       22.98       18.95      2.67 o 
  20   7   0       19.38       14.33      2.55 o 
  21   7   0        7.26        8.54      2.37 o 
  22   7   0      110.07      124.07      6.39 o 
   0   8   0      980.07      837.15     18.18 o 
   1   8   0      303.13      290.30      4.88 o 
   2   8   0       35.45       37.50      2.25 o 
   3   8   0      184.49      167.51      4.08 o 
   4   8   0      449.96      400.38      6.41 o 
   5   8   0      566.13      515.39      8.39 o 
   6   8   0      249.25      241.54      5.53 o 
   7   8   0       19.01       21.34      2.85 o 
   8   8   0       31.16       27.98      2.45 o 
   9   8   0      441.19      386.41      6.93 o 
  10   8   0      113.37      121.38      4.64 o 
  11   8   0      518.65      513.49      9.66 o 
  12   8   0       57.27       53.81      3.94 o 
  13   8   0       31.87       38.95      5.09 o 
  14   8   0        2.85        2.36      2.52 o 
  15   8   0      123.65      116.57      4.81 o 
  16   8   0      150.74      154.66      4.87 o 
  17   8   0       17.98       19.78      2.50 o 
  18   8   0       57.30       53.73      3.61 o 
  19   8   0        0.43        1.76      2.28 o 
  20   8   0       48.67       47.61      4.22 o 
  21   8   0       31.12       38.48     11.34 o 
   1   9   0       11.72       16.70      1.71 o 
   2   9   0        5.38        3.87      1.33 o 
   3   9   0       14.16       19.57      2.17 o 
   4   9   0        0.13        1.02      1.55 o 
   5   9   0        0.26        2.49      1.56 o 
   6   9   0      111.36      109.72      4.07 o 
   7   9   0        2.64        6.35      1.74 o 
   8   9   0       26.35       29.19      2.81 o 
   9   9   0       15.54       19.51      3.21 o 
  10   9   0        6.01        6.62      2.38 o 
  11   9   0       71.73       70.09      4.62 o 
  12   9   0       16.48       19.28      3.68 o 
  13   9   0        4.83        6.77      3.10 o 
  14   9   0       80.55       86.34      6.04 o 
  15   9   0        3.49        3.15      3.41 o 
  16   9   0       87.05       91.47      5.38 o 
  17   9   0      117.85      121.84      6.07 o 
  18   9   0       44.97       48.32      4.90 o 
  19   9   0       13.37       14.70      3.57 o 
   0  10   0      659.05      647.18     13.04 o 
   1  10   0      124.11      129.27      7.58 o 
   2  10   0       49.55       56.34      3.96 o 
   3  10   0       17.44       14.82      4.04 o 
   4  10   0        0.93        2.20      2.95 o 
   5  10   0       19.11       24.98      6.21 o 
   6  10   0       25.82       32.00      4.41 o 
   7  10   0       18.53       26.28      4.95 o 
   8  10   0       14.05        8.76      3.24 o 
   9  10   0       52.67       44.46      6.88 o 
  10  10   0       53.29       66.57     12.83 o 
  11  10   0        4.15        4.26      3.11 o 
  12  10   0       18.93       21.69      7.31 o 
  13  10   0      358.24      373.21     12.71 o 
  14  10   0       43.76       41.71      4.15 o 
  15  10   0       65.14       62.35      4.81 o 
  16  10   0        0.51        3.29      2.49 o 
  17  10   0        3.73        7.25      3.20 o 
   1  11   0        0.62       -2.45      2.45 o 
   2  11   0      120.35      133.53      8.01 o 
   3  11   0       14.81       13.61      2.78 o 
   4  11   0       10.81       15.34      3.55 o 
   5  11   0        5.15        5.92      3.22 o 
   6  11   0       29.89       30.71      6.50 o 
   7  11   0       59.40       68.34     10.14 o 
   8  11   0      101.38      104.46      6.71 o 
   9  11   0        0.18       -2.80      2.80 o 
  10  11   0        1.23        2.13      3.16 o 
  11  11   0       69.63       62.97      5.66 o 
  12  11   0        0.00       -1.59      2.79 o 
  13  11   0       49.89       56.65      5.52 o 
  14  11   0      218.84      236.85      8.41 o 
   0  12   0      369.36      358.91     15.19 o 
   1  12   0        8.21        8.49      3.17 o 
   2  12   0       23.68       21.18      7.21 o 
   3  12   0      207.98      218.74      8.38 o 
   4  12   0       72.86       75.50      6.76 o 
   5  12   0      176.00      195.30     10.69 o 
   6  12   0       16.41       22.41      3.82 o 
   7  12   0       14.91       13.00      3.88 o 
   8  12   0       37.86       44.90      5.12 o 
   9  12   0      101.38      107.70      7.00 o 
  10  12   0       61.18       71.88      6.19 o 
   1  13   0       61.73       66.61      5.34 o 
   2   0   1     2660.02     2834.22     28.60 o 
   4   0   1     4720.49     4856.48     36.02 o 
   6   0   1    11488.96    11704.29     99.13 o 
   8   0   1     2468.77     2698.56     18.53 o 
  10   0   1      498.21      536.68      4.27 o 
  12   0   1      637.92      673.89      5.56 o 
  14   0   1      388.73      396.73      4.71 o 
  16   0   1      509.08      482.96      6.34 o 
  18   0   1       71.32       64.32      2.84 o 
  20   0   1      313.41      312.35      5.98 o 
  22   0   1      193.64      191.82      5.79 o 
  24   0   1       29.26       33.99      3.21 o 
  26   0   1      194.23      191.28     10.87 o 
   0   1   1     3635.46     3766.48     36.82 o 
   1   1   1      403.16      402.47      2.83 o 
   2   1   1     1609.20     1670.87      9.90 o 
   3   1   1     8478.53     8576.39     49.08 o 
   4   1   1     1683.27     1767.35     10.60 o 
   5   1   1     4058.48     4224.66     23.85 o 
   6   1   1      427.94      477.36      3.09 o 
   7   1   1      161.07      173.40      1.57 o 
   8   1   1     2232.52     2439.62     11.51 o 
   9   1   1     2207.52     2359.15     11.35 o 
  10   1   1      454.40      503.51      3.08 o 
  11   1   1      556.66      588.83      3.63 o 
  12   1   1       49.46       49.32      0.86 o 
  13   1   1      226.40      223.35      2.09 o 
  14   1   1        8.81       10.70      0.78 o 
  15   1   1      106.55       98.99      1.69 o 
  16   1   1       22.90       28.36      1.10 o 
  17   1   1       65.13       72.29      1.92 o 
  18   1   1       27.77       27.82      1.70 o 
  19   1   1      128.52      127.74      2.71 o 
  20   1   1       59.96       62.59      2.17 o 
  21   1   1       22.90       24.83      1.72 o 
  22   1   1        4.47        3.45      1.25 o 
  23   1   1        4.55        7.40      1.55 o 
  24   1   1      191.67      187.59      4.24 o 
  25   1   1        4.05        7.53      1.78 o 
  26   1   1      165.96      165.79      5.78 o 
   1   2   1      771.15      755.81      4.86 o 
   2   2   1       86.92       75.06      1.15 o 
   3   2   1      591.90      608.47      4.08 o 
   4   2   1      424.52      462.48      3.12 o 
   5   2   1      750.88      771.04      4.36 o 
   6   2   1      424.87      486.93      2.94 o 
   7   2   1      100.65      116.89      1.32 o 
   8   2   1       40.57       40.06      0.77 o 
   9   2   1      174.19      183.76      1.69 o 
  10   2   1      173.70      201.91      1.89 o 
  11   2   1      357.45      371.30      2.83 o 
  12   2   1      395.91      388.21      3.02 o 
  13   2   1       31.68       35.64      0.97 o 
  14   2   1      283.59      282.68      2.84 o 
  15   2   1      285.32      276.19      2.94 o 
  16   2   1       90.58       82.58      1.74 o 
  17   2   1      332.17      317.38      3.55 o 
  18   2   1       50.70       52.87      1.75 o 
  19   2   1        4.26        3.62      0.97 o 
  20   2   1       15.67       18.66      1.57 o 
  21   2   1       31.54       28.45      1.89 o 
  22   2   1       14.21       16.10      1.70 o 
  23   2   1       23.19       25.86      1.98 o 
  24   2   1       48.34       46.89      3.24 o 
  25   2   1       34.60       32.47      2.72 o 
  26   2   1       10.07       13.31      2.63 o 
   0   3   1       15.01       17.00      0.90 o 
   1   3   1     1412.44     1494.51      8.34 o 
   2   3   1      206.84      234.94      2.02 o 
   3   3   1     4061.14     4282.27     22.00 o 
   4   3   1      533.67      524.87      3.77 o 
   5   3   1      613.74      629.74      3.94 o 
   6   3   1       16.25       22.46      0.63 o 
   7   3   1      245.39      262.80      2.04 o 
   8   3   1      362.58      364.25      2.28 o 
   9   3   1       79.30       84.38      1.16 o 
  10   3   1      282.03      289.63      2.43 o 
  11   3   1      107.96       92.87      1.41 o 
  12   3   1       55.02       58.89      1.20 o 
  13   3   1      242.66      232.19      2.45 o 
  14   3   1      104.13      100.04      1.77 o 
  15   3   1      264.26      269.64      2.86 o 
  16   3   1      104.79      103.43      1.97 o 
  17   3   1      167.35      175.28      2.54 o 
  18   3   1      180.44      171.39      2.97 o 
  19   3   1       55.70       57.42      2.12 o 
  20   3   1       91.48       90.08      2.62 o 
  21   3   1        3.85        3.02      1.33 o 
  22   3   1       43.41       44.98      2.72 o 
  23   3   1      141.36      145.95      4.00 o 
  24   3   1      118.34      124.96      4.35 o 
  25   3   1       52.26       52.81      3.17 o 
   1   4   1      222.63      240.94      2.33 o 
   2   4   1       77.49      102.77      1.43 o 
   3   4   1      332.87      358.34      2.76 o 
   4   4   1       43.69       48.56      1.05 o 
   5   4   1      333.70      358.03      2.76 o 
   6   4   1     1957.58     2091.11     10.36 o 
   7   4   1       63.45       71.01      1.17 o 
   8   4   1      210.06      194.68      1.72 o 
   9   4   1      211.57      215.42      1.89 o 
  10   4   1       15.45       18.30      0.73 o 
  11   4   1      960.64      933.85      5.96 o 
  12   4   1      434.58      445.89      4.04 o 
  13   4   1        3.58        7.54      0.77 o 
  14   4   1      198.90      190.48      2.40 o 
  15   4   1      512.70      494.37      4.74 o 
  16   4   1       29.18       26.59      1.32 o 
  17   4   1      621.31      604.98      6.00 o 
  18   4   1       24.40       28.02      1.43 o 
  19   4   1      226.80      229.48      4.25 o 
  20   4   1      199.57      195.90      3.83 o 
  21   4   1      223.93      220.10      4.59 o 
  22   4   1       57.28       59.95      2.96 o 
  23   4   1      127.15      124.37      4.03 o 
  24   4   1        1.91        5.05      2.02 o 
  25   4   1        9.44       12.35      2.43 o 
   0   5   1      368.18      379.62      4.06 o 
   1   5   1      386.72      411.22      3.12 o 
   2   5   1      430.33      450.30      3.46 o 
   3   5   1      122.52      129.46      1.67 o 
   4   5   1      143.25      164.34      1.99 o 
   5   5   1      229.29      242.39      2.31 o 
   6   5   1       32.35       39.91      1.04 o 
   7   5   1       33.82       34.46      1.09 o 
   8   5   1      162.94      166.78      1.94 o 
   9   5   1      253.67      254.27      2.40 o 
  10   5   1       48.12       43.57      1.14 o 
  11   5   1      284.25      281.41      2.82 o 
  12   5   1      211.51      201.07      2.68 o 
  13   5   1      136.73      125.02      2.28 o 
  14   5   1      230.35      232.72      3.11 o 
  15   5   1       73.32       74.30      1.99 o 
  16   5   1       60.08       57.59      1.82 o 
  17   5   1       56.50       54.51      1.82 o 
  18   5   1       53.35       52.75      1.85 o 
  19   5   1       29.37       32.19      2.16 o 
  20   5   1       17.24       16.14      1.86 o 
  21   5   1        4.25        2.51      1.51 o 
  22   5   1       11.31       12.12      2.09 o 
  23   5   1       23.87       27.92      2.77 o 
  24   5   1       15.28       19.76      2.58 o 
   1   6   1      107.13       95.85      1.61 o 
   2   6   1      228.79      234.40      2.57 o 
   3   6   1      119.22      125.19      1.88 o 
   4   6   1       69.41       63.92      1.40 o 
   5   6   1      137.67      133.45      1.97 o 
   6   6   1      453.59      428.35      3.77 o 
   7   6   1      312.29      286.46      3.03 o 
   8   6   1       18.41       20.33      0.95 o 
   9   6   1      184.88      177.86      2.34 o 
  10   6   1      458.90      440.86      3.97 o 
  11   6   1      217.01      204.16      2.81 o 
  12   6   1      328.18      312.38      3.71 o 
  13   6   1       44.45       40.45      1.59 o 
  14   6   1      241.14      244.40      3.48 o 
  15   6   1      209.68      203.29      3.33 o 
  16   6   1       75.15       77.32      2.81 o 
  17   6   1       42.46       44.00      1.89 o 
  18   6   1       52.57       48.63      2.41 o 
  19   6   1       14.38       13.58      1.73 o 
  20   6   1        0.87       -0.68      1.27 o 
  21   6   1        3.14        4.42      1.76 o 
  22   6   1       19.11       19.17      2.27 o 
  23   6   1       57.58       58.97      4.09 o 
   0   7   1     1364.74     1300.55     11.29 o 
   1   7   1      264.17      235.71      2.81 o 
   2   7   1      431.87      401.74      3.90 o 
   3   7   1      478.56      486.25      4.36 o 
   4   7   1        6.39        6.58      0.95 o 
   5   7   1      127.62      110.12      2.06 o 
   6   7   1      141.59      125.14      2.18 o 
   7   7   1       81.51       90.77      1.92 o 
   8   7   1      873.20      801.68      5.95 o 
   9   7   1      286.82      278.43      3.38 o 
  10   7   1       77.18       70.23      1.82 o 
  11   7   1        0.16       -0.13      0.83 o 
  12   7   1      208.76      193.11      3.01 o 
  13   7   1      165.31      159.80      4.33 o 
  14   7   1       34.48       33.79      1.64 o 
  15   7   1       89.25       91.40      2.57 o 
  16   7   1      154.45      157.74      5.33 o 
  17   7   1       48.56       50.39      2.35 o 
  18   7   1       26.07       26.55      2.21 o 
  19   7   1        5.42        5.03      1.57 o 
  20   7   1        1.67       -1.37      1.37 o 
  21   7   1        7.87        6.53      2.08 o 
  22   7   1       19.74       16.88      2.85 o 
   1   8   1      147.49      145.49      2.40 o 
   2   8   1      255.77      220.58      3.33 o 
   3   8   1       13.46       10.77      1.40 o 
   4   8   1      206.66      185.61      3.05 o 
   5   8   1       64.75       73.98      2.08 o 
   6   8   1       24.31       17.66      1.26 o 
   7   8   1       45.60       50.40      1.77 o 
   8   8   1       72.02       71.99      1.98 o 
   9   8   1       43.58       42.35      1.92 o 
  10   8   1      199.91      186.74      3.03 o 
  11   8   1       93.78       95.58      2.38 o 
  12   8   1      357.64      351.97      4.40 o 
  13   8   1       57.47       60.66      2.32 o 
  14   8   1       78.75       69.35      2.95 o 
  15   8   1       10.13        9.07      1.58 o 
  16   8   1      121.70      127.08      4.16 o 
  17   8   1      343.02      352.94      6.60 o 
  18   8   1        8.83        7.90      1.97 o 
  19   8   1       72.31       73.10      4.20 o 
  20   8   1       75.01       67.76      3.65 o 
   0   9   1      925.93      897.47     10.82 o 
   1   9   1       54.10       62.42      1.87 o 
   2   9   1        0.73        1.60      1.00 o 
   3   9   1      110.17      103.77      2.75 o 
   4   9   1       82.19       80.27      2.13 o 
   5   9   1      144.59      138.47      2.92 o 
   6   9   1       55.20       50.66      2.52 o 
   7   9   1        9.36        8.40      1.24 o 
   8   9   1       57.58       58.39      2.27 o 
   9   9   1       39.45       39.43      2.19 o 
  10   9   1        1.35        5.20      1.67 o 
  11   9   1       18.43       19.31      1.72 o 
  12   9   1       16.46       18.09      1.94 o 
  13   9   1       23.39       25.24      1.91 o 
  14   9   1       80.15       69.82      3.21 o 
  15   9   1       69.42       74.96      3.35 o 
  16   9   1       71.51       65.11      3.80 o 
  17   9   1       45.70       46.84      3.43 o 
  18   9   1        2.73        1.43      1.75 o 
  19   9   1       62.22       54.66      3.43 o 
   1  10   1       13.68       19.36      1.87 o 
   2  10   1       38.62       38.51      1.98 o 
   3  10   1       67.06       78.67      2.65 o 
   4  10   1       77.12       77.30      2.78 o 
   5  10   1       10.76       12.25      1.95 o 
   6  10   1       56.53       59.14      3.28 o 
   7  10   1      149.95      154.75      4.30 o 
   8  10   1        5.95       12.17      1.86 o 
   9  10   1       47.67       49.74      3.75 o 
  10  10   1      131.79      130.17      6.12 o 
  11  10   1        9.89       10.73      2.04 o 
  12  10   1       62.37       65.85      3.32 o 
  13  10   1       49.20       52.06      3.28 o 
  14  10   1       18.71       20.46      2.98 o 
  15  10   1       44.71       41.80      4.34 o 
  16  10   1       19.88       21.38      3.60 o 
   0  11   1      155.41      156.73      6.75 o 
   1  11   1       50.72       54.10      3.30 o 
   2  11   1      143.35      148.49      4.50 o 
   3  11   1       51.88       51.94      3.51 o 
   4  11   1       51.60       53.05      3.00 o 
   5  11   1       71.43       77.43      3.26 o 
   6  11   1       72.09       76.35      3.54 o 
   7  11   1       10.62       14.14      2.25 o 
   8  11   1      340.13      361.22      7.64 o 
   9  11   1       14.58       17.56      2.22 o 
  10  11   1        0.18        1.80      1.76 o 
  11  11   1        3.99        2.86      1.90 o 
  12  11   1       70.46       69.99      8.78 o 
  13  11   1       94.42       87.13      5.70 o 
  14  11   1       21.08       13.60      4.90 o 
   1  12   1       30.28       29.73      2.76 o 
   2  12   1      201.61      209.50      7.52 o 
   3  12   1       11.21        8.59      2.34 o 
   4  12   1       70.80       67.79      3.81 o 
   5  12   1        4.21        6.68      2.19 o 
   6  12   1      135.74      148.71      5.11 o 
   7  12   1       19.41       23.17      3.18 o 
   8  12   1       22.04       21.86      2.36 o 
   9  12   1       35.84       38.51      2.96 o 
   0   0   2     4723.72     5162.77     67.85 o 
   2   0   2     2020.53     2138.87     17.19 o 
   4   0   2     1541.56     1606.91     17.44 o 
   6   0   2     1736.31     1954.96     16.58 o 
   8   0   2     2176.74     2373.40     21.37 o 
  10   0   2       35.29       50.60      1.39 o 
  12   0   2       42.98       44.35      1.50 o 
  14   0   2      224.36      235.26      4.22 o 
  16   0   2      697.58      708.40      9.36 o 
  18   0   2      167.50      152.61      5.89 o 
  20   0   2       25.11       26.91      2.65 o 
  22   0   2       10.68       14.06      2.51 o 
  24   0   2       14.66       11.15      2.91 o 
  26   0   2      184.55      196.34      7.41 o 
   1   1   2     2206.42     2325.82     13.36 o 
   2   1   2     1967.51     2041.74     11.91 o 
   3   1   2     2385.06     2569.31     14.82 o 
   4   1   2      239.60      243.86      2.56 o 
   5   1   2      869.64      920.84      6.35 o 
   6   1   2      541.52      590.76      4.40 o 
   7   1   2      866.60     1011.46      6.74 o 
   8   1   2      575.94      645.84      4.46 o 
   9   1   2      558.34      597.25      4.52 o 
  10   1   2     1223.18     1328.42      9.15 o 
  11   1   2      338.11      360.04      3.54 o 
  12   1   2      551.77      579.97      4.96 o 
  13   1   2      120.95      139.18      2.37 o 
  14   1   2        6.30        6.96      0.98 o 
  15   1   2      104.59       98.63      2.23 o 
  16   1   2       49.31       45.40      1.73 o 
  17   1   2       17.03       13.75      1.23 o 
  18   1   2      228.91      224.15      6.26 o 
  19   1   2       29.01       30.40      1.87 o 
  20   1   2      122.61      121.10      3.19 o 
  21   1   2       97.56       94.63      3.65 o 
  22   1   2       49.48       51.56      2.68 o 
  23   1   2      119.78      111.34      4.37 o 
  24   1   2       65.78       69.83      3.72 o 
  25   1   2      151.75      156.79      4.34 o 
  26   1   2       27.49       33.95      2.76 o 
   0   2   2     1138.71     1229.18     14.38 o 
   1   2   2      315.27      335.99      2.91 o 
   2   2   2      176.27      188.87      2.05 o 
   3   2   2     3609.10     3761.14     24.18 o 
   4   2   2      215.99      241.51      2.08 o 
   5   2   2      254.73      269.13      2.41 o 
   6   2   2       94.04      106.39      1.32 o 
   7   2   2      162.91      171.76      1.91 o 
   8   2   2       45.21       68.70      1.22 o 
   9   2   2       78.38       82.32      1.34 o 
  10   2   2      344.47      363.08      3.35 o 
  11   2   2      741.69      783.32      5.91 o 
  12   2   2       14.34       16.66      1.02 o 
  13   2   2      470.20      467.66      4.60 o 
  14   2   2      104.92      106.59      2.29 o 
  15   2   2      105.82       96.04      2.23 o 
  16   2   2        0.26        0.27      0.77 o 
  17   2   2        0.45        0.71      0.86 o 
  18   2   2       20.58       20.74      1.56 o 
  19   2   2      304.35      286.31      4.71 o 
  20   2   2       33.47       34.51      2.02 o 
  21   2   2      196.10      196.66      4.12 o 
  22   2   2       29.35       29.30      3.00 o 
  23   2   2      118.69      110.90      3.69 o 
  24   2   2        5.23        4.06      1.66 o 
  25   2   2       14.43       12.39      1.99 o 
   1   3   2       33.92       49.25      1.11 o 
   2   3   2     1414.05     1497.05      9.27 o 
   3   3   2     1293.19     1429.94      8.79 o 
   4   3   2      259.93      282.88      2.44 o 
   5   3   2       57.91       81.24      1.18 o 
   6   3   2      149.01      165.78      1.59 o 
   7   3   2      657.14      712.94      4.59 o 
   8   3   2      167.24      170.42      1.86 o 
   9   3   2     1054.27     1096.05      6.73 o 
  10   3   2      532.85      540.04      4.38 o 
  11   3   2      649.48      630.73      4.99 o 
  12   3   2       40.50       44.55      1.43 o 
  13   3   2      488.91      466.66      4.63 o 
  14   3   2       86.19       88.18      2.04 o 
  15   3   2        7.60        6.03      1.37 o 
  16   3   2       32.88       33.08      1.58 o 
  17   3   2      174.63      176.72      3.39 o 
  18   3   2      116.22      118.58      2.92 o 
  19   3   2       48.75       48.22      2.12 o 
  20   3   2       77.76       77.01      2.61 o 
  21   3   2       61.85       59.26      2.57 o 
  22   3   2      122.73      117.53      3.41 o 
  23   3   2       76.47       75.76      3.39 o 
  24   3   2       96.36       97.25      3.58 o 
  25   3   2       46.32       51.21      3.41 o 
   0   4   2      555.60      559.94      5.16 o 
   1   4   2     2030.73     2128.06     11.46 o 
   2   4   2      236.81      235.18      2.29 o 
   3   4   2      196.86      197.06      2.10 o 
   4   4   2        2.49        2.09      0.42 o 
   5   4   2      247.40      276.21      2.39 o 
   6   4   2      234.67      250.51      2.21 o 
   7   4   2      211.99      231.50      2.35 o 
   8   4   2      109.56      114.60      1.50 o 
   9   4   2        9.91       10.17      0.69 o 
  10   4   2        4.15        3.27      0.65 o 
  11   4   2      453.30      430.84      3.91 o 
  12   4   2       22.44       23.43      1.09 o 
  13   4   2        3.82        3.04      0.68 o 
  14   4   2      134.09      137.55      2.48 o 
  15   4   2        2.42        3.14      0.82 o 
  16   4   2       33.62       33.31      1.63 o 
  17   4   2       34.69       32.89      1.80 o 
  18   4   2       64.74       58.89      2.25 o 
  19   4   2       12.40       11.94      1.99 o 
  20   4   2       27.51       31.17      1.97 o 
  21   4   2        1.13        1.30      1.29 o 
  22   4   2       42.46       48.64      2.52 o 
  23   4   2      218.62      223.25      5.24 o 
  24   4   2       25.32       25.92      2.58 o 
   1   5   2      120.59      101.30      1.42 o 
   2   5   2        8.86        8.19      0.64 o 
   3   5   2      402.55      425.31      3.27 o 
   4   5   2      238.00      230.49      2.40 o 
   5   5   2      164.28      140.43      1.74 o 
   6   5   2      743.20      750.40      4.62 o 
   7   5   2      770.25      744.61      4.84 o 
   8   5   2      129.19      132.78      1.86 o 
   9   5   2       31.01       33.51      1.13 o 
  10   5   2      248.28      235.75      2.74 o 
  11   5   2       86.74       81.96      1.97 o 
  12   5   2      998.62      942.65      7.20 o 
  13   5   2      109.79      107.04      2.36 o 
  14   5   2        6.31        5.14      1.01 o 
  15   5   2      164.64      151.92      2.89 o 
  16   5   2       14.96       16.51      1.47 o 
  17   5   2       68.65       68.02      2.59 o 
  18   5   2       14.62       12.15      1.55 o 
  19   5   2       47.79       45.90      3.13 o 
  20   5   2      227.18      219.56      4.42 o 
  21   5   2      109.06      106.12      3.37 o 
  22   5   2      121.03      118.00      3.99 o 
  23   5   2        2.34        3.90      1.98 o 
  24   5   2       26.40       24.51      3.61 o 
   0   6   2      201.63      198.24      3.18 o 
   1   6   2      576.96      548.75      4.38 o 
   2   6   2      186.31      181.07      2.44 o 
   3   6   2      128.89      129.73      2.17 o 
   4   6   2      413.03      382.32      3.83 o 
   5   6   2       20.36       21.64      1.05 o 
   6   6   2      140.65      134.24      2.04 o 
   7   6   2       12.24       13.04      0.95 o 
   8   6   2      340.28      297.80      3.45 o 
   9   6   2       39.75       41.16      1.52 o 
  10   6   2      176.34      166.04      2.60 o 
  11   6   2       66.20       64.79      1.93 o 
  12   6   2        0.95        1.39      0.87 o 
  13   6   2       79.34       76.03      2.24 o 
  14   6   2       67.53       63.66      3.05 o 
  15   6   2       31.27       34.61      1.91 o 
  16   6   2      106.63      102.49      2.98 o 
  17   6   2       32.97       29.99      1.98 o 
  18   6   2        4.73        2.40      1.50 o 
  19   6   2        7.03        8.08      1.72 o 
  20   6   2       44.01       50.21      2.72 o 
  21   6   2       25.71       24.56      2.45 o 
  22   6   2       17.14       15.74      2.33 o 
  23   6   2       26.78       26.60      2.83 o 
   1   7   2      293.07      276.47      4.32 o 
   2   7   2      237.13      236.16      3.07 o 
   3   7   2      777.09      749.33      6.22 o 
   4   7   2      609.85      558.02      4.98 o 
   5   7   2       67.87       68.90      1.76 o 
   6   7   2      211.45      181.85      2.66 o 
   7   7   2      743.54      690.88      5.69 o 
   8   7   2       14.30       11.98      0.99 o 
   9   7   2      195.71      192.07      2.88 o 
  10   7   2        7.56        9.75      1.06 o 
  11   7   2       29.13       29.92      1.56 o 
  12   7   2      287.85      266.78      4.09 o 
  13   7   2       64.03       60.86      2.30 o 
  14   7   2       54.07       47.21      2.13 o 
  15   7   2       50.63       49.03      3.54 o 
  16   7   2      185.13      181.57      3.94 o 
  17   7   2      154.52      156.78      3.78 o 
  18   7   2       22.12       23.51      2.19 o 
  19   7   2       21.31       24.71      2.24 o 
  20   7   2       37.58       38.41      2.89 o 
  21   7   2       39.33       38.80      2.95 o 
   0   8   2      159.58      153.90      4.16 o 
   1   8   2       19.38       23.71      2.88 o 
   2   8   2       99.81       94.87      2.23 o 
   3   8   2      524.37      513.28      5.01 o 
   4   8   2      102.62      101.78      2.27 o 
   5   8   2       34.11       29.63      1.44 o 
   6   8   2       18.88       21.71      1.24 o 
   7   8   2       10.14       12.17      1.04 o 
   8   8   2      219.17      204.08      2.88 o 
   9   8   2       99.33       91.49      2.17 o 
  10   8   2       82.92       81.56      2.46 o 
  11   8   2      145.58      145.93      3.16 o 
  12   8   2       12.96       16.53      1.50 o 
  13   8   2       36.26       35.73      2.31 o 
  14   8   2       63.44       66.70      3.43 o 
  15   8   2       35.39       38.41      2.28 o 
  16   8   2       94.54      101.22      3.93 o 
  17   8   2        8.23        5.81      1.82 o 
  18   8   2        6.17        5.84      2.02 o 
  19   8   2       39.76       36.78      2.85 o 
  20   8   2        5.41        3.98      1.76 o 
   1   9   2      110.33      108.27      2.68 o 
   2   9   2        3.01        4.49      1.25 o 
   3   9   2       42.58       34.95      1.76 o 
   4   9   2       24.75       26.84      1.63 o 
   5   9   2       49.29       58.13      1.81 o 
   6   9   2      215.83      203.61      3.17 o 
   7   9   2       27.78       30.83      1.73 o 
   8   9   2       60.42       56.89      2.66 o 
   9   9   2       22.80       23.58      1.57 o 
  10   9   2       30.70       34.32      1.76 o 
  11   9   2       56.98       56.98      2.12 o 
  12   9   2        9.96        5.09      1.32 o 
  13   9   2      162.95      156.40      3.45 o 
  14   9   2       52.24       50.59      2.67 o 
  15   9   2       45.24       50.33      3.03 o 
  16   9   2       46.05       50.84      3.08 o 
  17   9   2       11.06        8.12      1.99 o 
  18   9   2       27.96       26.50      2.63 o 
   0  10   2      184.65      198.99      6.46 o 
   1  10   2       52.81       54.88      2.15 o 
   2  10   2       36.26       35.91      1.87 o 
   3  10   2      105.18      107.12      2.81 o 
   4  10   2      107.36      118.01      4.01 o 
   5  10   2        8.27        8.84      1.37 o 
   6  10   2       62.57       65.90      2.63 o 
   7  10   2       41.37       42.34      2.34 o 
   8  10   2      109.25      112.53      3.17 o 
   9  10   2       63.79       59.29      2.35 o 
  10  10   2       60.99       61.53      2.39 o 
  11  10   2       89.24       87.38      3.35 o 
  12  10   2        4.83        7.00      1.66 o 
  13  10   2       49.10       48.45      2.99 o 
  14  10   2       11.38       11.47      2.10 o 
  15  10   2       74.33       80.66      3.66 o 
  16  10   2      124.00      127.85      8.84 o 
   1  11   2       73.16       75.01      2.43 o 
   2  11   2       34.60       34.13      2.66 o 
   3  11   2       59.97       64.00      2.55 o 
   4  11   2       67.78       74.35      2.70 o 
   5  11   2        5.91        7.28      1.64 o 
   6  11   2       43.11       43.20      3.02 o 
   7  11   2       49.54       54.26      4.72 o 
   8  11   2       15.93       11.47      2.07 o 
   9  11   2        9.57        8.01      2.19 o 
  10  11   2      104.64      102.48      4.64 o 
  11  11   2      226.34      218.99      8.00 o 
  12  11   2       78.15       87.95      6.51 o 
  13  11   2       96.85      107.50      6.06 o 
   0  12   2      176.33      198.73     14.03 o 
   1  12   2       33.80       33.79      3.20 o 
   2  12   2      125.12      119.93      5.26 o 
   3  12   2      102.68      106.59      4.76 o 
   4  12   2       19.59       15.81      2.87 o 
   5  12   2       13.00       16.18      2.96 o 
   6  12   2        3.27        4.79      2.81 o 
   7  12   2        5.96        5.88      2.10 o 
   8  12   2       30.73       30.83      3.47 o 
   2   0   3      111.56      118.01      2.10 o 
   4   0   3     1365.74     1431.91     13.89 o 
   6   0   3      150.82      131.82      2.76 o 
   8   0   3       13.45       20.63      1.58 o 
  10   0   3      411.18      372.18      6.18 o 
  12   0   3      511.43      513.00      7.01 o 
  14   0   3      231.98      209.64      4.36 o 
  16   0   3      566.80      522.54      8.64 o 
  18   0   3      135.67      136.05      4.47 o 
  20   0   3      222.23      224.69      6.25 o 
  22   0   3       10.32        8.59      2.80 o 
  24   0   3       78.48       86.08      5.23 o 
   0   1   3      490.19      477.12      4.90 o 
   1   1   3      182.90      227.07      2.09 o 
   2   1   3      473.74      484.72      3.57 o 
   3   1   3       67.01       82.49      1.41 o 
   4   1   3      760.56      817.97      5.84 o 
   5   1   3      289.23      328.39      2.95 o 
   6   1   3      886.19      894.10      6.70 o 
   7   1   3      259.38      260.87      3.12 o 
   8   1   3       58.67       60.10      1.26 o 
   9   1   3      176.37      195.69      2.36 o 
  10   1   3      411.28      426.47      3.63 o 
  11   1   3      222.04      237.74      3.24 o 
  12   1   3       68.92       76.63      2.33 o 
  13   1   3      215.25      234.45      3.38 o 
  14   1   3      146.81      145.61      2.76 o 
  15   1   3       86.88       78.14      2.21 o 
  16   1   3      596.26      590.11      6.25 o 
  17   1   3       64.87       63.25      2.28 o 
  18   1   3      146.08      148.00      3.32 o 
  19   1   3        9.49       10.71      1.38 o 
  20   1   3       11.02       12.67      1.68 o 
  21   1   3        8.54        7.25      1.60 o 
  22   1   3       17.32       18.74      2.31 o 
  23   1   3       69.07       74.39      4.96 o 
  24   1   3       67.54       68.33      3.41 o 
  25   1   3        6.81        7.30      2.09 o 
   1   2   3      410.75      454.05      3.65 o 
   2   2   3     1377.28     1546.72     10.01 o 
   3   2   3      347.28      344.38      3.12 o 
   4   2   3      379.59      432.73      4.18 o 
   5   2   3      273.48      294.56      3.08 o 
   6   2   3      154.56      165.70      1.96 o 
   7   2   3     1007.47      982.76      6.57 o 
   8   2   3      125.03      135.70      1.90 o 
   9   2   3      379.17      366.89      3.52 o 
  10   2   3       47.60       43.98      1.27 o 
  11   2   3      252.54      270.24      3.44 o 
  12   2   3      695.45      684.18      6.22 o 
  13   2   3     1582.93     1513.80     11.25 o 
  14   2   3       51.59       54.35      1.93 o 
  15   2   3      186.82      169.57      2.95 o 
  16   2   3       98.60      105.27      2.48 o 
  17   2   3      206.66      197.34      3.39 o 
  18   2   3       24.88       28.59      1.64 o 
  19   2   3       30.06       27.36      1.87 o 
  20   2   3       19.34       22.39      1.87 o 
  21   2   3       12.85       14.82      2.16 o 
  22   2   3       51.34       52.85      2.79 o 
  23   2   3       31.06       33.86      2.68 o 
  24   2   3        0.96        0.30      1.86 o 
   0   3   3      261.25      268.37      5.74 o 
   1   3   3      623.67      680.31      7.83 o 
   2   3   3      175.25      169.73      2.19 o 
   3   3   3       51.14       49.70      1.18 o 
   4   3   3       61.33       64.37      1.27 o 
   5   3   3       74.10       68.63      1.23 o 
   6   3   3      101.32      102.31      1.66 o 
   7   3   3        8.06       12.21      0.73 o 
   8   3   3      346.02      345.48      3.17 o 
   9   3   3      326.64      293.64      3.07 o 
  10   3   3       82.33       72.94      1.68 o 
  11   3   3      201.28      218.77      2.86 o 
  12   3   3       80.04       73.42      2.44 o 
  13   3   3      183.38      156.30      2.81 o 
  14   3   3       68.81       68.91      2.14 o 
  15   3   3      276.83      265.97      3.75 o 
  16   3   3      510.86      494.36      5.50 o 
  17   3   3      114.92      107.82      2.62 o 
  18   3   3       82.56       72.75      2.45 o 
  19   3   3       94.58       94.36      2.90 o 
  20   3   3       58.66       55.91      2.39 o 
  21   3   3       54.10       57.41      2.61 o 
  22   3   3        4.69        3.33      1.41 o 
  23   3   3       24.28       24.56      2.14 o 
  24   3   3       28.15       28.64      2.44 o 
   1   4   3      105.36      102.94      1.84 o 
   2   4   3       60.89       57.03      1.45 o 
   3   4   3       41.92       48.63      1.43 o 
   4   4   3      150.07      155.97      2.26 o 
   5   4   3      284.79      276.97      3.54 o 
   6   4   3      153.05      153.25      2.09 o 
   7   4   3      174.71      164.15      2.42 o 
   8   4   3        8.83        9.13      0.85 o 
   9   4   3      187.80      204.79      3.03 o 
  10   4   3       28.07       23.35      1.10 o 
  11   4   3      706.32      672.11      5.43 o 
  12   4   3      122.80      113.53      2.26 o 
  13   4   3      221.34      204.99      3.07 o 
  14   4   3       15.18       16.51      1.15 o 
  15   4   3      239.12      231.69      3.25 o 
  16   4   3      117.01      107.17      2.33 o 
  17   4   3       13.54       16.18      1.58 o 
  18   4   3        5.18        5.26      1.27 o 
  19   4   3       43.17       52.78      2.34 o 
  20   4   3       51.06       53.02      2.56 o 
  21   4   3       14.96       17.66      1.89 o 
  22   4   3       40.62       38.36      2.58 o 
  23   4   3       28.27       23.07      2.30 o 
   0   5   3      279.48      307.96      4.82 o 
   1   5   3      483.36      490.62      4.81 o 
   2   5   3      142.52      139.69      2.51 o 
   3   5   3      110.36      113.65      2.39 o 
   4   5   3      465.41      443.50      4.91 o 
   5   5   3        0.08        0.01      0.68 o 
   6   5   3      333.45      318.22      4.22 o 
   7   5   3       23.24       22.55      1.46 o 
   8   5   3      223.15      189.33      3.25 o 
   9   5   3       27.73       34.60      1.50 o 
  10   5   3      449.63      423.08      4.77 o 
  11   5   3      116.38      120.17      3.13 o 
  12   5   3       30.79       32.57      1.75 o 
  13   5   3       44.28       44.51      1.98 o 
  14   5   3      244.52      236.05      3.79 o 
  15   5   3       10.36        9.72      1.21 o 
  16   5   3       29.48       33.76      1.73 o 
  17   5   3       18.75       17.75      1.57 o 
  18   5   3      109.70      107.42      3.45 o 
  19   5   3       17.80       18.19      2.04 o 
  20   5   3      125.20      132.61      3.97 o 
  21   5   3       31.76       31.54      2.45 o 
  22   5   3       39.25       36.95      2.62 o 
  23   5   3        8.74        9.31      1.96 o 
   1   6   3      201.64      191.87      3.43 o 
   2   6   3     1887.75     1754.89     13.89 o 
   3   6   3       51.27       53.06      2.01 o 
   4   6   3      347.84      301.19      4.32 o 
   5   6   3       39.84       39.76      2.04 o 
   6   6   3      203.97      181.18      3.46 o 
   7   6   3      771.53      705.03      9.71 o 
   8   6   3       62.00       64.27      2.10 o 
   9   6   3       87.70       85.18      2.35 o 
  10   6   3       18.81       20.14      1.47 o 
  11   6   3       68.92       60.07      2.10 o 
  12   6   3      589.08      544.56      7.01 o 
  13   6   3       59.84       52.54      2.20 o 
  14   6   3       21.42       22.50      1.63 o 
  15   6   3      129.54      129.77      3.75 o 
  16   6   3       70.38       69.95      2.61 o 
  17   6   3       16.35        9.72      1.63 o 
  18   6   3      131.62      130.18      3.63 o 
  19   6   3       13.68       12.78      1.95 o 
  20   6   3       97.11       96.12      3.60 o 
  21   6   3       29.67       30.04      2.50 o 
  22   6   3        9.02       10.63      2.08 o 
   0   7   3      288.92      276.41      5.86 o 
   1   7   3      269.20      265.83      4.26 o 
   2   7   3       19.24       12.19      1.57 o 
   3   7   3      275.14      265.03      4.60 o 
   4   7   3      140.45      149.24      3.20 o 
   5   7   3       48.81       41.69      2.16 o 
   6   7   3      109.72       96.52      2.78 o 
   7   7   3       19.13       19.35      1.62 o 
   8   7   3       49.53       49.66      2.00 o 
   9   7   3       84.18       83.18      2.47 o 
  10   7   3       30.40       26.23      1.66 o 
  11   7   3       51.25       50.77      2.10 o 
  12   7   3       41.06       40.95      1.95 o 
  13   7   3       73.50       77.10      2.65 o 
  14   7   3        8.87        9.89      1.50 o 
  15   7   3        9.98        9.72      1.54 o 
  16   7   3       49.16       49.05      2.50 o 
  17   7   3       83.22       81.60      3.05 o 
  18   7   3       56.59       65.10      2.87 o 
  19   7   3       27.83       28.82      2.27 o 
  20   7   3        6.00        4.53      1.81 o 
   1   8   3      158.99      164.48      3.39 o 
   2   8   3       26.43       22.29      1.62 o 
   3   8   3       38.22       39.06      2.03 o 
   4   8   3      157.29      137.78      4.55 o 
   5   8   3      158.48      147.13      3.73 o 
   6   8   3       82.63       80.92      2.78 o 
   7   8   3       25.27       29.18      1.78 o 
   8   8   3       26.60       28.98      1.81 o 
   9   8   3       80.41       81.19      3.87 o 
  10   8   3       56.45       65.46      2.38 o 
  11   8   3       69.17       67.75      3.28 o 
  12   8   3       12.14       10.40      1.61 o 
  13   8   3       44.46       45.23      2.38 o 
  14   8   3       51.54       49.02      2.51 o 
  15   8   3      132.57      133.52      4.20 o 
  16   8   3       17.75       16.34      1.98 o 
  17   8   3        9.82        6.98      1.74 o 
  18   8   3       12.10       11.99      1.91 o 
  19   8   3        0.99        2.47      1.77 o 
   0   9   3      177.35      159.13      4.94 o 
   1   9   3      126.85      136.32      3.67 o 
   2   9   3       12.50        9.59      1.42 o 
   3   9   3      121.98      122.31      3.39 o 
   4   9   3        7.75        8.51      1.60 o 
   5   9   3       85.76       79.47      3.09 o 
   6   9   3       73.10       76.40      3.35 o 
   7   9   3       78.39       79.36      3.29 o 
   8   9   3        6.92        9.51      1.34 o 
   9   9   3       82.43       83.12      2.81 o 
  10   9   3       24.20       23.14      1.98 o 
  11   9   3      322.73      312.62      5.36 o 
  12   9   3       29.04       28.50      2.18 o 
  13   9   3       11.36       11.48      1.80 o 
  14   9   3       41.12       40.36      2.47 o 
  15   9   3        2.40        1.89      1.47 o 
  16   9   3       26.39       22.53      2.76 o 
  17   9   3        9.34        3.19      1.84 o 
   1  10   3       44.02       44.79      2.72 o 
   2  10   3      186.82      199.52      4.78 o 
   3  10   3       88.09       86.92      3.43 o 
   4  10   3       74.09       73.05      3.22 o 
   5  10   3       19.88       24.25      2.26 o 
   6  10   3        8.15        9.02      1.56 o 
   7  10   3       69.52       72.84      2.96 o 
   8  10   3       38.50       43.84      2.49 o 
   9  10   3       46.23       50.29      2.59 o 
  10  10   3       72.65       70.24      3.89 o 
  11  10   3       38.68       29.75      2.25 o 
  12  10   3        0.79       -0.54      1.47 o 
  13  10   3      212.14      220.14      4.78 o 
  14  10   3       11.42       11.99      1.85 o 
   0  11   3       11.74       13.18      3.51 o 
   1  11   3       31.99       29.06      2.58 o 
   2  11   3       40.81       46.10      2.90 o 
   3  11   3      154.22      167.54      4.62 o 
   4  11   3       51.15       50.09      2.74 o 
   5  11   3       53.17       59.52      3.04 o 
   6  11   3       22.55       21.05      2.10 o 
   7  11   3      115.93      118.85      4.55 o 
   8  11   3        4.94        3.48      1.69 o 
   9  11   3      105.70      109.84      3.86 o 
  10  11   3       50.68       53.94      2.75 o 
  11  11   3       33.08       34.72      2.70 o 
   1  12   3       23.69       25.99      2.82 o 
   2  12   3       65.74       71.47      3.95 o 
   3  12   3       21.16       20.72      2.29 o 
   4  12   3       61.25       63.18      3.17 o 
   5  12   3       51.39       52.48      3.40 o 
   0   0   4      686.84      709.89      8.51 o 
   2   0   4      102.02      101.19      2.00 o 
   4   0   4      111.59      122.85      2.66 o 
   6   0   4        3.18        2.42      0.71 o 
   8   0   4      628.22      614.69      9.15 o 
  10   0   4      453.13      442.21      9.08 o 
  12   0   4      501.69      488.68      9.33 o 
  14   0   4       40.04       44.30      4.05 o 
  16   0   4      130.00      138.58      5.43 o 
  18   0   4       67.42       79.44      6.80 o 
  20   0   4       90.44       97.81      4.48 o 
  22   0   4       94.28       95.00      5.25 o 
  24   0   4      113.07      129.65      6.36 o 
   1   1   4      258.91      260.68      2.44 o 
   2   1   4      122.58      131.65      1.76 o 
   3   1   4      132.61      140.53      1.82 o 
   4   1   4     1000.81     1047.49      7.14 o 
   5   1   4      183.45      211.48      2.52 o 
   6   1   4       60.71       57.29      1.40 o 
   7   1   4      371.94      362.07      4.22 o 
   8   1   4       83.47       78.21      2.24 o 
   9   1   4       70.31       63.48      2.30 o 
  10   1   4      704.96      705.25      8.81 o 
  11   1   4      272.88      243.04      4.25 o 
  12   1   4       51.27       52.99      2.42 o 
  13   1   4      223.78      211.51      4.16 o 
  14   1   4       34.58       33.57      2.14 o 
  15   1   4       24.18       25.78      1.80 o 
  16   1   4        7.57        5.06      1.26 o 
  17   1   4       10.33       11.99      1.58 o 
  18   1   4       15.88       15.82      1.63 o 
  19   1   4        6.96        8.70      1.50 o 
  20   1   4      101.02      101.71      3.22 o 
  21   1   4       25.16       22.37      2.01 o 
  22   1   4       10.52       12.52      1.97 o 
  23   1   4      175.91      181.68      5.00 o 
  24   1   4        5.49        6.38      2.47 o 
   0   2   4      719.30      813.07      8.65 o 
   1   2   4     1039.44     1061.42      7.48 o 
   2   2   4       27.25       33.05      1.09 o 
   3   2   4      232.46      248.14      2.85 o 
   4   2   4      811.30      869.93      6.45 o 
   5   2   4      323.61      310.65      3.48 o 
   6   2   4      223.89      239.64      2.73 o 
   7   2   4       27.91       25.47      1.24 o 
   8   2   4      343.78      350.25      4.95 o 
   9   2   4      255.15      220.15      3.64 o 
  10   2   4       14.51       16.63      1.51 o 
  11   2   4       23.06       16.74      1.52 o 
  12   2   4        9.81       16.47      1.59 o 
  13   2   4      464.81      418.79      5.32 o 
  14   2   4       18.01       17.41      1.49 o 
  15   2   4      167.21      146.38      3.28 o 
  16   2   4       58.51       53.61      2.36 o 
  17   2   4      235.02      227.48      4.53 o 
  18   2   4       86.22       88.02      3.11 o 
  19   2   4      654.44      643.51      7.78 o 
  20   2   4       38.58       34.55      2.21 o 
  21   2   4       40.24       34.56      2.45 o 
  22   2   4       51.30       54.70      3.76 o 
  23   2   4        2.00        3.28      1.90 o 
   1   3   4      131.96      141.68      2.45 o 
   2   3   4      534.34      566.72      8.03 o 
   3   3   4      121.62      117.26      2.12 o 
   4   3   4       13.59       11.32      0.89 o 
   5   3   4      412.44      402.35      4.92 o 
   6   3   4      136.77      140.88      2.33 o 
   7   3   4      150.22      137.73      2.56 o 
   8   3   4       81.40       83.02      2.10 o 
   9   3   4      256.06      225.02      3.59 o 
  10   3   4      103.51       92.35      2.31 o 
  11   3   4      164.65      131.45      2.82 o 
  12   3   4       31.21       28.47      1.64 o 
  13   3   4      110.66       99.18      2.65 o 
  14   3   4        9.28        7.95      1.20 o 
  15   3   4      170.33      169.36      3.40 o 
  16   3   4       30.39       37.77      2.02 o 
  17   3   4        1.36        2.14      1.19 o 
  18   3   4       46.33       51.38      2.45 o 
  19   3   4       84.01       79.89      2.86 o 
  20   3   4       81.40       77.53      4.09 o 
  21   3   4      109.01       99.18      3.52 o 
  22   3   4       89.68       82.13      3.39 o 
  23   3   4       61.59       64.79      3.17 o 
   0   4   4      220.47      205.47      4.76 o 
   1   4   4       56.51       51.24      1.58 o 
   2   4   4       85.89       77.99      1.83 o 
   3   4   4      469.93      495.63      4.87 o 
   4   4   4       45.96       51.50      1.59 o 
   5   4   4      296.04      288.90      3.60 o 
   6   4   4       25.51       21.88      1.39 o 
   7   4   4      652.54      630.46      6.46 o 
   8   4   4       56.46       56.70      1.82 o 
   9   4   4      143.76      142.81      2.95 o 
  10   4   4      190.65      155.66      3.29 o 
  11   4   4       34.71       31.55      1.85 o 
  12   4   4      161.06      134.42      3.23 o 
  13   4   4       13.66       14.12      1.53 o 
  14   4   4       21.07       19.42      1.52 o 
  15   4   4       43.44       45.35      2.04 o 
  16   4   4       11.42        8.81      1.45 o 
  17   4   4       74.90       68.45      2.61 o 
  18   4   4       46.26       47.62      2.47 o 
  19   4   4       65.21       67.55      2.82 o 
  20   4   4        1.26       -1.13      1.38 o 
  21   4   4       90.53       92.69      3.65 o 
  22   4   4        3.21        2.93      1.91 o 
   1   5   4       40.44       41.65      1.80 o 
   2   5   4      316.03      289.40      4.15 o 
   3   5   4      131.27      111.96      2.49 o 
   4   5   4     1077.84      990.68      8.55 o 
   5   5   4      171.75      165.03      3.57 o 
   6   5   4       47.69       51.35      2.03 o 
   7   5   4       12.76       15.64      1.39 o 
   8   5   4        1.68        1.23      0.89 o 
   9   5   4      113.72       97.57      2.72 o 
  10   5   4      382.59      373.75      5.54 o 
  11   5   4       39.13       37.87      2.13 o 
  12   5   4        4.22        4.30      1.30 o 
  13   5   4       29.57       23.25      1.91 o 
  14   5   4       34.06       31.86      1.94 o 
  15   5   4       57.02       49.08      2.46 o 
  16   5   4        6.20        6.75      1.44 o 
  17   5   4       58.10       56.56      3.07 o 
  18   5   4       22.32       24.53      2.09 o 
  19   5   4       10.72        7.84      1.70 o 
  20   5   4       26.98       25.47      2.34 o 
  21   5   4       47.19       49.90      3.24 o 
   0   6   4      378.39      342.40      6.50 o 
   1   6   4       14.54       13.30      1.31 o 
   2   6   4       73.39       68.50      2.31 o 
   3   6   4      102.11      109.98      2.75 o 
   4   6   4      840.59      824.97      8.44 o 
   5   6   4       47.19       48.70      2.38 o 
   6   6   4      503.06      472.05      6.04 o 
   7   6   4       85.93       82.71      2.64 o 
   8   6   4      427.37      403.93      5.60 o 
   9   6   4       35.15       27.65      1.83 o 
  10   6   4       12.68       14.31      1.67 o 
  11   6   4      225.18      226.93      4.53 o 
  12   6   4       81.68       75.97      2.88 o 
  13   6   4      167.08      156.46      3.95 o 
  14   6   4       50.23       55.01      2.44 o 
  15   6   4       55.35       55.50      2.61 o 
  16   6   4        3.61        2.19      1.36 o 
  17   6   4       46.51       49.75      2.63 o 
  18   6   4      246.43      246.89      5.39 o 
  19   6   4       32.25       29.75      2.33 o 
  20   6   4       51.45       48.73      3.33 o 
   1   7   4      185.34      177.79      3.46 o 
   2   7   4      175.20      152.45      3.37 o 
   3   7   4       12.91       11.31      1.58 o 
   4   7   4      223.72      222.70      4.18 o 
   5   7   4       58.35       56.25      2.38 o 
   6   7   4       18.64       18.90      1.72 o 
   7   7   4      104.92       97.14      3.00 o 
   8   7   4       56.91       57.91      2.64 o 
   9   7   4       91.77       89.01      3.20 o 
  10   7   4       35.78       41.16      2.39 o 
  11   7   4        1.92        0.14      1.16 o 
  12   7   4      124.05      118.23      4.91 o 
  13   7   4       17.99       20.70      1.90 o 
  14   7   4        3.85        6.01      1.51 o 
  15   7   4       68.81       67.42      2.87 o 
  16   7   4       42.87       39.36      2.66 o 
  17   7   4       16.95       20.75      2.27 o 
  18   7   4        6.35        3.24      1.79 o 
  19   7   4       30.71       33.49      2.52 o 
   0   8   4      321.03      319.53     10.07 o 
   1   8   4       80.00       82.12      2.69 o 
   2   8   4        8.10        6.59      1.44 o 
   3   8   4      107.68      109.91      3.43 o 
   4   8   4      131.53      125.34      3.81 o 
   5   8   4       23.74       25.90      1.95 o 
   6   8   4       36.40       31.98      2.74 o 
   7   8   4       24.71       26.75      2.56 o 
   8   8   4       78.85       80.00      3.61 o 
   9   8   4       33.15       31.55      2.69 o 
  10   8   4        0.31        1.62      1.46 o 
  11   8   4       33.07       38.84      2.64 o 
  12   8   4        1.28        0.06      1.27 o 
  13   8   4       10.71       11.35      1.72 o 
  14   8   4       35.29       36.40      2.57 o 
  15   8   4       33.10       32.65      2.58 o 
  16   8   4        3.08        0.78      1.60 o 
  17   8   4       46.41       48.94      2.98 o 
   1   9   4      106.14      112.48      5.22 o 
   2   9   4       36.50       37.27      2.52 o 
   3   9   4        9.44        8.82      1.76 o 
   4   9   4       46.46       44.96      2.87 o 
   5   9   4      146.85      152.95      4.28 o 
   6   9   4        4.70        2.96      1.55 o 
   7   9   4      139.11      147.93      4.27 o 
   8   9   4       46.22       46.98      2.88 o 
   9   9   4       14.43       13.51      2.03 o 
  10   9   4       83.17       80.03      3.49 o 
  11   9   4       85.19       86.29      3.47 o 
  12   9   4       46.73       47.82      2.88 o 
  13   9   4      111.38       97.59      3.75 o 
  14   9   4        6.24        6.75      1.84 o 
  15   9   4       64.57       64.56      3.29 o 
   0  10   4      109.97      118.06      6.37 o 
   1  10   4       99.19      100.53      3.77 o 
   2  10   4        9.22        8.32      1.85 o 
   3  10   4       76.51       75.62      3.41 o 
   4  10   4       27.93       25.57      2.47 o 
   5  10   4       26.47       23.45      2.24 o 
   6  10   4       85.78       90.42      3.68 o 
   7  10   4      108.47      105.34      3.95 o 
   8  10   4       57.25       61.64      3.95 o 
   9  10   4       50.88       56.58      3.07 o 
  10  10   4       90.32       98.02      3.75 o 
  11  10   4       58.50       64.43      3.81 o 
  12  10   4       13.12       10.48      2.92 o 
   1  11   4      109.80      108.26      4.49 o 
   2  11   4       37.14       38.26      3.23 o 
   3  11   4      119.22      117.77      5.17 o 
   4  11   4       28.16       31.10      2.72 o 
   5  11   4      147.02      164.51      4.54 o 
   6  11   4       22.96       24.78      2.62 o 
   7  11   4       62.70       68.05      3.29 o 
   8  11   4       25.36       28.96      2.88 o 
   2   0   5      543.83      529.33      5.34 o 
   4   0   5      497.04      500.67      5.73 o 
   6   0   5      407.68      417.18      9.63 o 
   8   0   5      658.84      630.25     11.62 o 
  10   0   5       59.39       43.17      6.65 o 
  12   0   5       93.62      106.35      6.27 o 
  14   0   5      141.54      130.27      9.98 o 
  16   0   5        4.31        6.49      2.17 o 
  18   0   5       51.98       54.61      4.32 o 
  20   0   5       32.88       41.46      4.14 o 
  22   0   5       46.15       46.89      3.81 o 
   0   1   5       20.98       26.13      1.35 o 
   1   1   5       13.16       13.75      0.75 o 
   2   1   5      185.93      190.11      2.22 o 
   3   1   5      317.49      312.94      3.24 o 
   4   1   5      100.54      105.49      2.03 o 
   5   1   5      476.21      455.08      5.41 o 
   6   1   5        3.89        1.83      0.86 o 
   7   1   5      260.90      229.98      4.11 o 
   8   1   5       45.96       44.75      2.34 o 
   9   1   5      366.30      343.74      5.96 o 
  10   1   5      100.79      106.16      3.41 o 
  11   1   5      104.82      106.34      3.84 o 
  12   1   5        0.86       -0.25      1.27 o 
  13   1   5       28.27       21.47      2.62 o 
  14   1   5       60.99       66.87      3.22 o 
  15   1   5       12.43       16.02      2.02 o 
  16   1   5       58.97       63.41      2.95 o 
  17   1   5       76.97       86.69      4.05 o 
  18   1   5       24.43       26.86      2.39 o 
  19   1   5      269.21      281.62      6.17 o 
  20   1   5       18.20       19.40      2.14 o 
  21   1   5      121.59      138.63      4.28 o 
  22   1   5      122.97      128.16      4.69 o 
   1   2   5      359.74      367.62      4.68 o 
   2   2   5       79.43       76.78      2.01 o 
   3   2   5       94.96       86.13      2.08 o 
   4   2   5      253.12      284.59      5.15 o 
   5   2   5      228.39      202.76      3.26 o 
   6   2   5       13.22       11.20      1.39 o 
   7   2   5      855.92      822.75      9.51 o 
   8   2   5       58.94       57.61      2.75 o 
   9   2   5       35.65       30.86      2.22 o 
  10   2   5       48.59       52.43      2.78 o 
  11   2   5       56.88       49.56      2.92 o 
  12   2   5      101.36      109.54      3.65 o 
  13   2   5       62.39       61.81      2.64 o 
  14   2   5       21.82       21.36      2.20 o 
  15   2   5       34.23       32.44      2.79 o 
  16   2   5       17.97       15.84      2.55 o 
  17   2   5       11.71       17.68      2.41 o 
  18   2   5       11.42       15.65      1.88 o 
  19   2   5       44.04       48.48      2.93 o 
  20   2   5       20.58       19.37      2.36 o 
  21   2   5      101.69      102.34      4.05 o 
  22   2   5        5.00        8.83      2.32 o 
   0   3   5       41.01       46.68      2.58 o 
   1   3   5      224.00      222.16      3.50 o 
   2   3   5       91.78       94.50      2.28 o 
   3   3   5      118.22      105.95      2.44 o 
   4   3   5       19.66       22.35      1.46 o 
   5   3   5      110.05       90.61      2.33 o 
   6   3   5      202.51      207.02      4.39 o 
   7   3   5      683.86      635.09      8.25 o 
   8   3   5      197.36      200.31      4.73 o 
   9   3   5       26.06       28.21      2.21 o 
  10   3   5       74.70       70.57      4.48 o 
  11   3   5        4.24        2.32      1.09 o 
  12   3   5      164.36      160.48      4.02 o 
  13   3   5      294.07      286.57      5.42 o 
  14   3   5       35.26       35.12      2.34 o 
  15   3   5      173.65      168.79      4.38 o 
  16   3   5        2.83        0.18      1.33 o 
  17   3   5      147.23      155.91      4.09 o 
  18   3   5       22.88       20.76      2.18 o 
  19   3   5       34.81       33.78      2.50 o 
  20   3   5       19.50       20.35      2.19 o 
  21   3   5      151.30      147.41      4.71 o 
   1   4   5      110.50      100.50      3.45 o 
   2   4   5       43.68       30.94      1.88 o 
   3   4   5      279.72      262.40      4.63 o 
   4   4   5      176.51      184.87      3.87 o 
   5   4   5      191.95      181.43      4.32 o 
   6   4   5      183.22      157.20      4.07 o 
   7   4   5       33.39       36.00      2.26 o 
   8   4   5       56.92       48.51      2.34 o 
   9   4   5       59.04       54.05      2.74 o 
  10   4   5        7.69        8.54      1.42 o 
  11   4   5        8.03        5.61      1.34 o 
  12   4   5       11.26       13.79      1.72 o 
  13   4   5       42.40       36.21      2.16 o 
  14   4   5       38.34       38.19      2.25 o 
  15   4   5       78.84       79.43      3.02 o 
  16   4   5        4.59        3.33      1.43 o 
  17   4   5      115.18      116.94      3.93 o 
  18   4   5        5.62        9.47      1.81 o 
  19   4   5      164.56      170.05      4.58 o 
  20   4   5       18.80       16.69      2.61 o 
   0   5   5       40.16       29.67      2.83 o 
   1   5   5      206.65      200.86      3.95 o 
   2   5   5       75.84       74.29      2.73 o 
   3   5   5      230.70      209.58      4.26 o 
   4   5   5      129.07      110.25      3.12 o 
   5   5   5      148.20      127.11      3.36 o 
   6   5   5      125.96      121.93      3.33 o 
   7   5   5       16.09       22.52      1.86 o 
   8   5   5      234.74      217.31      4.75 o 
   9   5   5      195.44      171.39      3.90 o 
  10   5   5      304.32      304.55      5.21 o 
  11   5   5       47.01       47.64      2.46 o 
  12   5   5      136.71      139.75      4.58 o 
  13   5   5       33.23       30.74      2.29 o 
  14   5   5      103.78       89.64      3.45 o 
  15   5   5        6.70        7.71      1.76 o 
  16   5   5      270.51      276.05      5.76 o 
  17   5   5      165.81      160.85      4.62 o 
  18   5   5        0.63        0.76      1.57 o 
  19   5   5       41.28       42.04      2.81 o 
  20   5   5        7.50       10.60      2.41 o 
   1   6   5       29.34       32.23      1.70 o 
   2   6   5      307.39      296.14      5.66 o 
   3   6   5        4.17        3.91      1.18 o 
   4   6   5      110.30       97.65      2.91 o 
   5   6   5       28.75       25.47      1.84 o 
   6   6   5       16.98       17.00      1.58 o 
   7   6   5       59.56       53.03      2.34 o 
   8   6   5        1.83        2.11      1.25 o 
   9   6   5       20.91       17.82      1.81 o 
  10   6   5      100.40       96.54      3.37 o 
  11   6   5       39.67       42.50      2.55 o 
  12   6   5      199.13      190.32      4.65 o 
  13   6   5       28.63       26.60      2.36 o 
  14   6   5       48.16       48.39      2.92 o 
  15   6   5        8.22       10.31      1.91 o 
  16   6   5        7.86        8.25      1.90 o 
  17   6   5       45.99       44.16      2.66 o 
  18   6   5       15.00       13.47      2.01 o 
   0   7   5      296.47      307.71      6.76 o 
   1   7   5      197.35      195.01      3.81 o 
   2   7   5       22.70       25.37      1.83 o 
   3   7   5       31.37       31.85      2.04 o 
   4   7   5       69.26       68.82      2.69 o 
   5   7   5       44.38       50.94      2.43 o 
   6   7   5       42.80       43.23      2.40 o 
   7   7   5       85.73       84.20      3.08 o 
   8   7   5       92.62       93.00      3.42 o 
   9   7   5       79.01       79.01      3.25 o 
  10   7   5        7.62        8.74      1.74 o 
  11   7   5        6.38        7.35      1.80 o 
  12   7   5       55.01       52.95      2.96 o 
  13   7   5      245.74      238.95      5.47 o 
  14   7   5       17.19       16.89      2.14 o 
  15   7   5      108.01      101.00      3.91 o 
  16   7   5       60.23       55.78      3.23 o 
  17   7   5       63.83       58.06      3.50 o 
   1   8   5      175.75      181.16      5.16 o 
   2   8   5       40.18       46.57      3.03 o 
   3   8   5       54.83       57.62      2.74 o 
   4   8   5      107.69      111.60      3.51 o 
   5   8   5       66.27       65.76      3.12 o 
   6   8   5       23.23       20.06      2.17 o 
   7   8   5      225.12      233.49      5.29 o 
   8   8   5        7.73        6.89      1.72 o 
   9   8   5       98.82       87.83      4.02 o 
  10   8   5       25.52       23.02      2.39 o 
  11   8   5       55.92       58.36      3.19 o 
  12   8   5       32.79       29.86      2.55 o 
  13   8   5       10.27        9.59      2.01 o 
  14   8   5        0.21        2.95      1.66 o 
  15   8   5        0.97       -0.74      1.83 o 
   0   9   5       31.00       28.33      3.92 o 
   1   9   5       40.74       43.22      3.17 o 
   2   9   5        2.43        0.74      1.61 o 
   3   9   5       58.54       58.49      2.98 o 
   4   9   5       25.71       25.46      2.67 o 
   5   9   5       38.93       41.54      3.37 o 
   6   9   5       21.50       20.59      2.75 o 
   7   9   5      140.45      145.79      4.67 o 
   8   9   5       43.01       47.28      4.10 o 
   9   9   5      202.84      197.82      5.15 o 
  10   9   5        9.10        9.07      2.01 o 
  11   9   5       24.62       29.56      3.35 o 
  12   9   5       27.81       24.78      2.55 o 
   1  10   5       17.17       19.92      2.72 o 
   2  10   5       67.35       58.77      4.00 o 
   3  10   5       79.10       81.71      3.50 o 
   4  10   5      114.76      121.23      4.45 o 
   5  10   5      125.02      129.41      4.38 o 
   6  10   5       18.55       21.18      2.33 o 
   7  10   5       14.17       19.52      2.66 o 
   8  10   5       49.01       58.46      5.02 o 
   9  10   5       38.51       49.77      4.59 o 
   0   0   6     1240.57     1197.93     18.11 o 
   2   0   6      216.55      206.62      4.33 o 
   4   0   6      157.34      156.66      3.87 o 
   6   0   6       45.84       45.64      2.67 o 
   8   0   6      152.40      149.39     11.77 o 
  10   0   6       61.40       52.77      4.91 o 
  12   0   6        5.55        5.57      2.49 o 
  14   0   6      280.77      293.39     11.20 o 
  16   0   6      127.09      119.31      7.88 o 
  18   0   6       87.88       81.85      7.19 o 
  20   0   6       50.74       53.08      9.50 o 
   1   1   6      728.75      723.83      6.50 o 
   2   1   6        1.40        0.56      0.68 o 
   3   1   6      384.15      372.25      4.61 o 
   4   1   6      324.25      316.52      4.70 o 
   5   1   6      346.29      344.10      5.21 o 
   6   1   6       19.69       21.25      1.96 o 
   7   1   6       47.99       47.61      2.65 o 
   8   1   6       36.97       33.09      2.50 o 
   9   1   6       59.04       54.06      2.91 o 
  10   1   6       32.76       34.41      3.17 o 
  11   1   6       77.42       79.80      6.29 o 
  12   1   6       36.64       35.73      4.35 o 
  13   1   6       18.03       18.52      3.08 o 
  14   1   6        0.36        1.96      2.05 o 
  15   1   6      113.33      123.44      6.39 o 
  16   1   6       18.89       23.74      3.67 o 
  17   1   6       15.16       12.69      2.43 o 
  18   1   6       17.48       19.34      3.26 o 
  19   1   6       42.23       40.90      3.24 o 
  20   1   6        8.37        8.51      2.17 o 
   0   2   6       18.46       21.52      1.84 o 
   1   2   6      373.02      358.53      4.50 o 
   2   2   6       49.76       50.22      1.82 o 
   3   2   6       79.07       78.05      2.28 o 
   4   2   6       18.29       16.51      1.46 o 
   5   2   6      127.23      128.96      4.17 o 
   6   2   6        7.56        7.75      1.48 o 
   7   2   6       74.20       68.85      3.15 o 
   8   2   6      128.26      148.02      4.31 o 
   9   2   6       63.23       59.50      3.06 o 
  10   2   6      107.79      110.28      3.96 o 
  11   2   6       48.94       50.59      3.04 o 
  12   2   6       11.90        8.40      1.85 o 
  13   2   6      102.97      109.52      5.18 o 
  14   2   6       38.92       41.91      3.99 o 
  15   2   6        7.82        6.96      2.24 o 
  16   2   6       84.12       88.29      4.30 o 
  17   2   6       82.70       88.67      5.98 o 
  18   2   6       12.18        7.49      2.17 o 
  19   2   6       59.04       73.42      4.34 o 
   1   3   6      159.09      154.07      2.99 o 
   2   3   6       97.99      104.73      2.80 o 
   3   3   6      149.94      135.80      3.01 o 
   4   3   6      166.27      161.86      3.75 o 
   5   3   6       96.24       94.46      2.99 o 
   6   3   6       57.40       63.37      2.77 o 
   7   3   6      420.88      429.92      7.58 o 
   8   3   6       50.93       49.68      3.94 o 
   9   3   6       93.55      102.15      3.87 o 
  10   3   6       19.91       18.05      2.64 o 
  11   3   6       43.65       44.31      2.97 o 
  12   3   6       24.86       20.79      2.36 o 
  13   3   6       12.76       12.23      2.03 o 
  14   3   6       89.09       85.36      4.42 o 
  15   3   6       41.24       43.49      3.23 o 
  16   3   6       16.11       15.07      2.32 o 
  17   3   6       38.16       47.88      4.63 o 
  18   3   6       40.05       38.24      3.41 o 
  19   3   6       22.63       22.46      2.85 o 
   0   4   6      359.48      327.68      7.00 o 
   1   4   6       13.56       13.63      1.43 o 
   2   4   6      123.61      121.36      3.04 o 
   3   4   6       32.16       30.21      1.99 o 
   4   4   6       78.03       76.09      3.92 o 
   5   4   6       45.98       46.43      2.74 o 
   6   4   6       69.81       71.13      3.48 o 
   7   4   6       95.03       99.68      4.30 o 
   8   4   6       20.62       19.89      2.15 o 
   9   4   6      142.99      141.77      4.52 o 
  10   4   6       56.24       54.66      3.24 o 
  11   4   6       61.09       63.93      3.47 o 
  12   4   6        5.42        6.81      1.60 o 
  13   4   6       39.63       37.02      2.63 o 
  14   4   6       52.68       52.13      3.04 o 
  15   4   6      296.96      297.83      6.27 o 
  16   4   6       52.44       56.78      3.78 o 
  17   4   6       67.53       72.01      4.20 o 
  18   4   6       37.07       35.87      3.78 o 
   1   5   6       55.80       52.78      2.43 o 
   2   5   6       90.56       85.41      3.00 o 
   3   5   6      116.60      110.85      3.27 o 
   4   5   6       37.27       32.25      2.53 o 
   5   5   6       79.27       77.93      3.46 o 
   6   5   6       81.98       76.97      3.70 o 
   7   5   6       66.48       66.04      3.80 o 
   8   5   6       11.12       15.69      2.33 o 
   9   5   6        0.03        1.76      1.50 o 
  10   5   6      132.10      140.08      4.49 o 
  11   5   6       40.98       39.12      2.91 o 
  12   5   6       63.87       54.32      3.31 o 
  13   5   6      100.52       98.24      4.19 o 
  14   5   6      115.81      130.18      4.71 o 
  15   5   6       12.71       15.45      2.15 o 
  16   5   6        3.13        6.46      1.89 o 
  17   5   6       83.12       80.84      4.77 o 
   0   6   6       32.80       33.34      2.95 o 
   1   6   6       18.32       20.40      1.94 o 
   2   6   6      136.26      137.54      4.35 o 
   3   6   6        1.33        1.94      1.31 o 
   4   6   6        0.89        0.58      1.31 o 
   5   6   6       61.48       66.09      3.08 o 
   6   6   6       40.34       37.67      2.69 o 
   7   6   6      149.17      148.30      4.61 o 
   8   6   6      125.20      120.17      4.30 o 
   9   6   6        8.54        7.37      1.80 o 
  10   6   6      113.88      108.53      4.26 o 
  11   6   6       63.40       58.03      3.06 o 
  12   6   6       40.15       34.96      2.64 o 
  13   6   6       94.78       98.86      4.15 o 
  14   6   6       73.03       78.96      3.60 o 
  15   6   6       23.97       22.67      2.88 o 
  16   6   6       40.54       42.76      3.02 o 
   1   7   6        3.40        4.61      1.32 o 
   2   7   6       30.77       25.55      2.09 o 
   3   7   6       15.22       15.19      1.86 o 
   4   7   6      179.65      176.34      4.26 o 
   5   7   6       74.73       73.27      3.06 o 
   6   7   6      134.98      125.59      4.02 o 
   7   7   6      291.98      294.82      5.96 o 
   8   7   6      111.79      117.25      4.00 o 
   9   7   6       38.38       48.81      2.95 o 
  10   7   6       17.36       13.91      2.10 o 
  11   7   6       30.00       31.76      2.64 o 
  12   7   6       54.15       49.84      3.11 o 
  13   7   6        5.36        8.22      1.98 o 
  14   7   6       33.53       31.56      2.79 o 
   0   8   6       38.94       38.44      3.64 o 
   1   8   6       31.52       30.84      2.37 o 
   2   8   6       13.41       13.68      2.12 o 
   3   8   6        2.28        4.97      1.56 o 
   4   8   6       13.95       12.50      1.87 o 
   5   8   6       14.34       16.76      2.01 o 
   6   8   6      110.55      102.66      3.69 o 
   7   8   6       95.52      101.47      4.48 o 
   8   8   6        1.80        2.08      1.63 o 
   9   8   6       88.15       88.75      3.80 o 
  10   8   6      107.53      107.52      4.16 o 
  11   8   6      109.51      105.49      4.16 o 
   1   9   6      137.74      150.83      4.77 o 
   2   9   6       15.02       17.74      2.35 o 
   3   9   6      136.70      146.16      4.78 o 
   4   9   6       40.08       41.73      2.81 o 
   5   9   6      136.49      142.31      4.80 o 
   6   9   6        9.63        9.34      1.91 o 
   7   9   6       18.65       16.64      2.11 o 
   8   9   6       15.67       11.57      2.13 o 
   2   0   7      318.91      327.96      8.55 o 
   4   0   7      959.53      945.59     17.47 o 
   6   0   7      464.52      439.94     13.96 o 
   8   0   7       56.90       58.56      5.79 o 
  10   0   7      307.23      298.59     11.97 o 
  12   0   7       25.20       21.40      6.46 o 
  14   0   7        3.21        4.36      4.11 o 
  16   0   7       44.45       45.42      8.68 o 
   0   1   7       54.56       61.53      3.19 o 
   1   1   7       63.20       62.57      3.04 o 
   2   1   7       76.51       70.05      3.52 o 
   3   1   7       78.88       85.02      2.91 o 
   4   1   7       25.95       31.75      2.19 o 
   5   1   7       42.63       44.31      2.80 o 
   6   1   7       76.28       66.72      3.34 o 
   7   1   7       85.76       89.57      3.95 o 
   8   1   7       47.19       41.28      3.21 o 
   9   1   7        3.62        4.05      1.93 o 
  10   1   7      108.93      103.53      6.11 o 
  11   1   7       17.46       12.77      2.74 o 
  12   1   7       11.37        7.34      2.39 o 
  13   1   7       11.88        5.96      2.35 o 
  14   1   7       13.42       14.20      2.94 o 
  15   1   7       41.96       38.81      5.80 o 
  16   1   7        5.88        9.94      2.85 o 
  17   1   7      137.52      141.42     14.62 o 
   1   2   7       82.97       85.56      2.60 o 
   2   2   7        3.15        3.40      1.08 o 
   3   2   7       97.16       95.82      2.82 o 
   4   2   7        9.42        8.52      1.42 o 
   5   2   7      354.45      358.89      6.01 o 
   6   2   7       92.21       94.41      3.58 o 
   7   2   7       89.39       99.96      3.98 o 
   8   2   7       62.26       54.98      3.18 o 
   9   2   7       42.93       42.00      3.95 o 
  10   2   7       72.04       77.25      4.19 o 
  11   2   7        1.98        2.93      1.91 o 
  12   2   7        8.44        8.91      2.36 o 
  13   2   7       73.82       72.28      4.88 o 
  14   2   7       12.67       10.32      2.51 o 
  15   2   7       11.27       10.85      2.68 o 
  16   2   7        1.70        1.34      2.07 o 
   0   3   7       19.93       19.67      2.37 o 
   1   3   7       38.75       41.76      2.74 o 
   2   3   7       15.11       17.38      1.55 o 
   3   3   7       61.51       60.24      2.56 o 
   4   3   7        5.62        5.59      1.30 o 
   5   3   7      123.39      121.15      3.88 o 
   6   3   7       12.14       11.56      1.83 o 
   7   3   7       45.11       48.84      3.16 o 
   8   3   7        6.18        5.81      1.79 o 
   9   3   7      157.86      159.09      6.32 o 
  10   3   7       20.67       20.99      2.50 o 
  11   3   7      132.34      147.52      5.45 o 
  12   3   7       21.43       23.89      2.85 o 
  13   3   7       67.85       66.24      4.35 o 
  14   3   7       21.09       22.52      3.32 o 
  15   3   7       33.11       33.46      3.90 o 
  16   3   7       23.78       22.28      3.33 o 
   1   4   7       34.73       32.78      2.18 o 
   2   4   7       29.35       25.45      2.15 o 
   3   4   7        5.97        5.60      1.39 o 
   4   4   7      158.90      153.77      4.35 o 
   5   4   7        7.38        9.69      1.67 o 
   6   4   7       64.30       63.85      3.87 o 
   7   4   7      142.44      137.70      5.35 o 
   8   4   7       52.92       50.14      3.67 o 
   9   4   7       95.06       99.84      4.78 o 
  10   4   7       93.91       99.53      4.45 o 
  11   4   7        1.62        3.65      1.74 o 
  12   4   7        4.54        4.16      1.81 o 
  13   4   7       71.06       69.16      5.59 o 
  14   4   7        1.57        3.77      2.01 o 
  15   4   7       56.87       56.48      4.77 o 
   0   5   7       58.24       53.14      4.67 o 
   1   5   7       11.53        7.79      2.05 o 
   2   5   7       84.87       87.94      3.59 o 
   3   5   7       82.24       75.76      3.28 o 
   4   5   7       34.55       33.63      2.60 o 
   5   5   7       13.15       12.27      1.87 o 
   6   5   7       59.50       59.11      4.48 o 
   7   5   7       14.18       12.13      2.28 o 
   8   5   7        3.03        2.51      1.96 o 
   9   5   7       68.10       65.45      4.28 o 
  10   5   7      183.39      188.55      6.39 o 
  11   5   7       87.56       93.76      4.99 o 
  12   5   7       11.17       11.86      2.53 o 
  13   5   7       33.00       41.59      3.27 o 
  14   5   7        5.27        4.95      2.21 o 
   1   6   7       12.46       13.34      2.21 o 
   2   6   7       12.95       11.99      1.88 o 
   3   6   7       37.13       39.29      2.83 o 
   4   6   7       68.29       77.86      3.64 o 
   5   6   7       78.31       75.94      3.70 o 
   6   6   7      194.30      206.85      5.45 o 
   7   6   7       11.53       14.87      2.26 o 
   8   6   7       71.71       67.10      4.35 o 
   9   6   7       44.55       44.16      3.78 o 
  10   6   7      129.55      134.57      4.97 o 
  11   6   7       32.95       46.98      3.38 o 
  12   6   7       35.28       36.47      3.74 o 
   0   7   7       27.60       35.09      4.42 o 
   1   7   7       37.97       40.79      3.34 o 
   2   7   7        0.63        2.37      1.69 o 
   3   7   7        6.03        8.73      1.88 o 
   4   7   7       30.97       33.29      2.84 o 
   5   7   7       68.38       70.59      3.71 o 
   6   7   7       26.03       29.21      2.41 o 
   7   7   7       13.17       13.25      2.68 o 
   8   7   7      130.13      125.44      4.90 o 
   9   7   7       63.25       60.82      3.70 o 
   1   8   7       64.50       66.33      3.30 o 
   2   8   7       93.35      102.84      3.88 o 
   3   8   7       44.65       49.57      3.03 o 
   4   8   7       18.18       18.36      2.20 o 
   5   8   7      101.22      101.79      3.84 o 
   0   0   8       76.29       75.85      6.25 o 
   2   0   8       38.29       36.48      6.17 o 
   4   0   8      129.49      133.21      7.93 o 
   6   0   8        2.52        2.70      2.49 o 
   8   0   8      133.55      146.68      8.86 o 
  10   0   8      211.60      206.30     10.68 o 
  12   0   8        5.67        4.72      3.23 o 
   1   1   8       70.79       74.81      3.60 o 
   2   1   8        3.98        6.19      1.55 o 
   3   1   8       56.49       57.97      3.30 o 
   4   1   8       32.28       28.35      2.75 o 
   5   1   8       98.26       99.12      4.63 o 
   6   1   8      108.05      106.81      5.57 o 
   7   1   8      117.39      120.08      8.13 o 
   8   1   8      185.88      197.82      7.22 o 
   9   1   8      127.67      138.34      6.34 o 
  10   1   8       75.15       71.96      5.05 o 
  11   1   8       12.65       15.13      2.73 o 
  12   1   8       44.40       37.09      4.00 o 
  13   1   8       10.01        8.30      2.48 o 
   0   2   8       31.27       30.73      6.57 o 
   1   2   8       60.75       67.13      4.27 o 
   2   2   8       19.34       19.09      2.40 o 
   3   2   8       28.73       29.31      2.59 o 
   4   2   8       63.61       61.47      3.54 o 
   5   2   8        1.64        1.54      1.42 o 
   6   2   8       68.47       70.47      4.69 o 
   7   2   8      133.12      137.20      6.12 o 
   8   2   8      139.18      151.80      5.66 o 
   9   2   8       31.56       32.56      3.68 o 
  10   2   8        6.08        6.60      2.78 o 
  11   2   8       71.07       67.42      5.05 o 
  12   2   8       27.40       30.56      5.15 o 
   1   3   8       18.40       19.29      2.79 o 
   2   3   8        3.55        1.98      2.32 o 
   3   3   8        1.93        3.59      1.91 o 
   4   3   8       96.86       97.69      5.27 o 
   5   3   8       16.50       17.75      2.54 o 
   6   3   8       22.60       26.51      2.85 o 
   7   3   8       29.12       34.26      3.00 o 
   8   3   8       68.62       66.40      3.86 o 
   9   3   8       57.16       63.63      5.29 o 
  10   3   8       34.16       35.03      3.85 o 
  11   3   8       36.00       36.88      3.91 o 
   0   4   8       53.99       68.48     14.10 o 
   1   4   8       34.65       37.54      3.00 o 
   2   4   8       13.88       16.77      2.81 o 
   3   4   8       25.35       29.78      4.38 o 
   4   4   8       11.42       12.07      2.28 o 
   5   4   8       18.51       15.26      2.36 o 
   6   4   8       34.62       35.78      3.72 o 
   7   4   8       30.03       28.91      2.85 o 
   8   4   8       27.40       27.08      3.17 o 
   9   4   8        3.57        7.51      3.44 o 
  10   4   8       54.82       49.22      4.45 o 
   1   5   8       19.10       20.57      2.56 o 
   2   5   8       60.13       68.39      4.27 o 
   3   5   8        3.51        5.98      1.72 o 
   4   5   8       29.02       26.22      2.82 o 
   5   5   8       42.00       47.13      3.49 o 
   6   5   8       54.65       52.78      3.59 o 
   7   5   8      144.83      153.82      5.47 o 
   8   5   8       48.69       50.16      3.64 o 
   0   6   8       70.34       76.33      6.00 o 
   1   6   8       42.65       46.99      4.34 o 
   2   6   8       24.72       25.44      2.85 o 
   3   6   8       58.76       61.28      4.04 o 
   4   6   8       83.10       88.05      4.09 o 
   5   6   8       30.97       31.12      3.10 o 
   2   0   9       12.26        7.45      5.16 o 
   4   0   9       76.47       80.32      7.28 o 
   6   0   9       89.72       85.67     10.21 o 
   0   1   9       17.79       21.40      5.83 o 
   1   1   9       99.83      106.23      6.54 o 
   2   1   9       18.34       16.01      3.36 o 
   3   1   9       59.19       52.47      5.12 o 
   4   1   9       20.97       24.27      3.36 o 
   5   1   9       58.30       65.18      4.88 o 
   1   2   9       26.43       41.56      5.69 o 
   2   2   9       39.71       52.21      5.43 o 
   3   2   9       40.82       53.92      5.14 o 
   4   2   9       55.65       63.44      6.89 o 
                                                 
